# Supplementary material for: Rapid Characterization of Virulence Determinants in Helicobacter pylori Isolated from Non-Atrophic Gastritis Patients by Next-Generation Sequencing
Source: J Clin Med. 2019 Jul 12;8(7):1030. doi: 10.3390/jcm8071030 (PMC6678415; doi:10.3390/jcm8071030)
Supplement: Supplementary file 1 [file jcm-08-01030-s001.zip]

Archive with 2 entries (2 files):
- jcm-548599 table S1.xlsx
- jcm-548599-supplementary.docx
