# Supplementary material for: Rapid Characterization of Virulence Determinants in Helicobacter pylori Isolated from Non-Atrophic Gastritis Patients by Next-Generation Sequencing
Source: J Clin Med. 2019 Jul 12;8(7):1030. doi: 10.3390/jcm8071030 (PMC6678415; doi:10.3390/jcm8071030)
Supplement: Supplementary file 1 [file jcm-08-01030-s001.zip › jcm-548599 table S1.xlsx]

## Sheet: Tabelle1
Patient demographics				Hisopathological information						Virulence factors											Antibiotic resistance information
Patient Nr.	Patient Age (years)	Sex (M/F)	Ethnicity	Hisopathological diagnosis	Anatomic Location of gastric biopsy	Number of gastric biopsies	Histological report	H. pylori Grading ((+)=1; (++)=2; (+++)=3)	Gastritis Grading (mild=1; moderate=2, marked=3)	dupA	cagA	vacA	ice A	oipA	hopZ	sabA	sabB	hopQ	babA	babB	Metronidazole (MIC mg/L)	Rifampicin (MIC mg/L)	Levofloxacin (MIC mg/L)	Claritromycin (MIC mg/L)	Amoxicillin (MIC mg/L)	Tetracycline (MIC mg/L)
1	17	M	Caucasian	Non-atrophic gastritis	Antrum, Corpus	4	Antral/Corpus gastric biopsy: marked chronic active gastritis; histological evidence of highly abundant Helicobacter pylori (+++); no intestinal metaplasia, atrophy or dysplasia.	3	3	+	+	s1b/m2	iceA1	on	on	off	off	allele 1	babA4	babB3	4	0.38	0.064	4	0.016	0.023
2	23	F	Caucasian	Non-atrophic gastritis	Antrum, Corpus	5	Antral/Corpus gastric biopsy: moderate chronic active gastritis; histological evidence of Helicobacter pylori gastritis (+); no intestinal metaplasia, atrophy or dysplasia.	1	2			s2/m2	iceA1	off	on	off	off	allele 2	-	babB2	0.125	0.5	0.38	256	0.064	0.032
3	24	M	African	Non-atrophic gastritis	Antrum, Corpus	5	Antral/Corpus gastric biopsy: marked chronic active lymphfollicular gastritis; histological evidence of highly abundant Helicobacter pylori (+++); presence of a separate fibrino-leucocyte exudate; no intestinal metaplasia, atrophy or dysplasia.	3	3		+	s1b/m2	iceA1	on	on	off	off	allele 2	babA5	babB2	0.25	0.125	0.125	0.023	0.016	0.016
4	26	M	Caucasian	Non-atrophic gastritis	Antrum, Corpus	4	Antral/Corpus gastric biopsy: moderate chronic active gastritis; histological evidence of abundant Helicobacter pylori (++); presence of parietal cell hyperplasia; no intestinal metaplasia, atrophy or dysplasia.	2	2			s1a/m2	iceA1	off	off	on	on	allele 2	-	babB2	0.094	1	0.094	96	0.032	0.023
5	26	M	Hispanic	Non-atrophic gastritis	Antrum, Corpus	4	Antral/Corpus gastric biopsy: moderate chronic active gastritis; histological evidence of abundant Helicobacter pylori (++); no intestinal metaplasia, atrophy or dysplasia.	2	2	+		s2/m2	iceA2	on	on	off	off	allele 2	-	babB2	256	2	0.047	8	0.032	0.016
6	27	M	Chinese	Non-atrophic gastritis	Antrum, Corpus	4	Antral/Corpus gastric biopsy: marked chronic active lymphfollicular gastritis; histological evidence of highly abundant Helicobacter pylori (+++); no intestinal metaplasia, atrophy or dysplasia.	3	3		+	s1a/m2	iceA1	on	off	on	on	allele 1	babA2	-	256	1	0.19	24	0.032	0.5
7	27	M	Caucasian	Non-atrophic gastritis	Antrum, Corpus	7	Antral/Corpus gastric biopsy: Moderate chronic active lymphfollicular gastritis; histological evidence of highly abundant Helicobacter pylori (+++); no intestinal metaplasia, atrophy or dysplasia.	3	3		+	s1a/m1	iceA1	off	on	off	off	allele 2	babA2	babB3	256	0.25	0.125	0.032	0.023	0.25
8	29	F	Caucasian	Non-atrophic gastritis	Antrum, Corpus	6	Antral/Corpus gastric biopsy: moderate chronic active lymphfollicular gastritis; histological evidence of abundant Helicobacter pylori (++); no intestinal metaplasia, atrophy or dysplasia.	2	2			s2/m2	iceA2	off	on	off	off	allele 2	-	babB2	64	0.047	32	16	0.094	0.125
9	30	F	Caucasian	Non-atrophic gastritis	Antrum, Corpus	4	Antral/Corpus gastric biopsy: moderate chronic active gastritis; histological evidence of abundant Helicobacter pylori (++); no intestinal metaplasia, atrophy or dysplasia.	2	2		+	s1a/m2	iceA2	on	off	on	on	allele 2	babA1	babB2	0.25	0.125	32	6	0.064	0.023
10	32	M	Caucasian	Non-atrophic gastritis	Antrum, Corpus	4	Antral/Corpus gastric biopsy: marked chronic active gastritis; histological evidence of highly abundant Helicobacter pylori (+++); no intestinal metaplasia, atrophy or dysplasia.	3	3		+	s1a/m2	iceA2	off	off	on	off	allele 2	babA4	-	256	0.5	0.19	64	0.016	0.047
11	33	F	Caucasian	Non-atrophic gastritis	Antrum, Corpus	5	Antral/Corpus gastric biopsy: marked chronic active lymphfollicular gastritis; histological evidence of highly abundant Helicobacter pylori (+++); signs of chemical irritation; no intestinal metaplasia, atrophy or dysplasia.	3	3		+	s1a/m1	iceA1	on	on	on	off	allele 1	babA2	babB2	256	0.25	0.125	0.047	0.094	0.032
12	34	F	Caucasian	Non-atrophic gastritis	Antrum, Corpus	5	Antral/Corpus gastric biopsy: moderate chronic active granulocytic gastritis; histological evidence of abundant Helicobacter pylori (++); no intestinal metaplasia, atrophy or dysplasia.	2	2		+	s1a/m1	iceA1	on	off	on	on	allele 1	babA4	-	256	0.25	0.38	256	0.12	0.064
13	34	M	Caucasian	Non-atrophic gastritis	Antrum, Corpus	5	Antral/Corpus gastric biopsy: moderate chronic active lymphfollicular gastritis; histological evidence of abundant Helicobacter pylori (++); no intestinal metaplasia, atrophy or dysplasia.	2	2			s2/m2	iceA1	off	off	off	off	allele 2	-	babB2	256	0.25	0.25	256	0.094	0.047
14	38	F	Caucasian	Non-atrophic gastritis	Antrum, Corpus	3	Antral/Corpus gastric biopsy: mild chronic, patchy granulocytic active gastritis; histological evidence of abundant Helicobacter pylori (++); no intestinal metaplasia, atrophy or dysplasia.	2	1			s2/m2	iceA1	off	on	off	off	allele 2	-	babB2	256	2	0.5	16	nd	0.064
15	38	M	Caucasian	Non-atrophic gastritis	Antrum, Corpus	5	Antral/Corpus gastric biopsy: moderate chronic active lymphfollicular gastritis; histological evidence of abundant Helicobacter pylori (++); no intestinal metaplasia, atrophy or dysplasia.	2	2	+	+	s1b/m2	iceA2	on	off	on	on	allele 1	babA5	babB2	256	1	0.19	256	0.047	0.032
16	38	F	Hispanic	Non-atrophic gastritis	Antrum, Corpus	4	Antral/Corpus gastric biopsy: moderate chronic active gastritis; histological evidence of abundant Helicobacter pylori (++); no intestinal metaplasia, atrophy or dysplasia.	2	2		+	s1b/m1	iceA2	off	on	on	on	allele 1	babA2	babB1	0.75	0.5	0.125	2	0.016	0.016
17	39	F	Caucasian	Non-atrophic gastritis	Antrum, Corpus	5	Antral/Corpus gastric biopsy: moderate chronic active gastritis; histological evidence of Helicobacter pylori (+); no intestinal metaplasia, atrophy or dysplasia.	1	2			s2/m2	iceA1	off	off	off	on	allele 2	-	-	256	0.5	0.125	32	nd	0.094
18	40	M	Caucasian	Non-atrophic gastritis	Antrum, Corpus	8	Antral/Corpus gastric biopsy: moderate chronic active pangastritis; presence of monomorphic lymphocyte infiltrates; histological evidence of abundant Helicobacter pylori (++); no intestinal metaplasia, atrophy or dysplasia.	2	2			s2/m2	iceA2	on	on	off	off	allele 2	-	babB2	48	0.125	0.094	64	0.016	0.016
19	41	F	Caucasian	Non-atrophic gastritis	Antrum, Corpus	5	Antral/Corpus gastric biopsy: moderate chronic active gastritis; histological evidence of Helicobacter pylori (+); no dysplasia, metaplasia or athrophy.	1	2	+	+	s1b/m1	iceA1	on	off	off	on	allele 2	babA3	babB3	256	0.5	6	16	0.016	0.032
20	44	F	Caucasian	Non-atrophic gastritis	Antrum, Corpus	4	Antral/Corpus gastric biopsy: Moderate chronic active gastritis; histological evidence of Helicobacter pylori (+); no intestinal metaplasia, atrophy or dysplasia.	1	2			s2/m2	iceA1	on	off	on	on	allele 2	-	babB2	256	1	0.094	3	0.12	0.25
21	46	F	Caucasian	Non-atrophic gastritis	Antrum, Corpus	5	Antral/Corpus gastric biopsy: moderate chronic active gastritis; evidence of Helicobacter pylori (+); presence of lymphofolicular hyperplasia; no intestinal metaplasia, atrophy or dysplasia.	1	2			s2/m2	iceA2	off	on	off	off	allele 2	-	babB2	0.016	0.125	0.094	24	0.032	0.016
22	46	M	Caucasian	Non-atrophic gastritis	Antrum, Corpus	6	Antral/Corpus gastric biopsy: marked chronic active gastritis; histological evidence of highly abundant Helicobacter pylori (+++); no intestinal metaplasia, atrophy or dysplasia.	3	2			s2/m2	iceA1	off	off	off	off	allele 2	-	babB2	256	0.19	0.094	96	0.016	0.032
23	47	M	African	Non-atrophic gastritis	Antrum, Corpus	4	Antral/Corpus gastric biopsy: marked chronic plasma-cell-rich, active pangastritis; presence of parietal cell hyperplasia and glandular ectasia; histological evidence of highly abundant Helicobacter pylori (+++); no intestinal metaplasia, dysplasia or malignancy.	3	3	+	+	s1a/m2	iceA2	on	on	on	on	allele 2	babA5	babB2	0.5	0.38	32	256	0.047	0.75
24	48	M	Caucasian	Non-atrophic gastritis	Antrum, Corpus	4	Antral/Corpus gastric biopsy: moderate chronic active lymphfollicular gastritis; histological evidence of abundant Helicobacter pylori (++); no intestinal metaplasia, atrophy or dysplasia.	2	2			s1a/m1	iceA1	on	on	off	on	allele 2	babA2	babB2	256	0.25	32	256	0.094	0.094
25	50	F	Caucasian	Non-atrophic gastritis	Antrum, Corpus	7	Antral/Corpus gastric biopsy: marked chronic active gastritis; histological evidence of highly abundant Helicobacter pylori (+++); no intestinal metaplasia, atrophy or dysplasia.	3	3		+	s1b/m1	iceA1	on	off	off	off	allele 2	-	babB1	256	2	0.25	0.125	0.125	0.25
26	51	F	Caucasian	Non-atrophic gastritis	Antrum, Corpus	5	Antral/Corpus gastric biopsy: marked chronic,active lymphfollicular gastritis; histological evidence of highly abundant Helicobacter pylori (+++); no intestinal metaplasia, atrophy or dysplasia.	3	3	+	+	s1b/m1	iceA2	off	off	off	off	allele 2	babA2	-	256	0.19	2	256	0.016	0.125
27	51	M	Caucasian	Non-atrophic gastritis	Antrum, Corpus	5	Antral/Corpus gastric biopsy: marked chronic active gastritis; histological evidence of highly abundant Helicobacter pylori (+++); no intestinal metaplasia, atrophy or dysplasia.	3	3		+	s1a/m2	iceA2	on	on	off	off	allele 1	babA2	babB2	1	0.047	0.19	48	0.016	0.19
28	53	F	Caucasian	Non-atrophic gastritis	Antrum, Corpus	4	Antral/Corpus gastric biopsy: mild chronic active gastritis with focal inflammation; histological evidence of Helicobacter pylori (+); no intestinal metaplasia, atrophy or dysplasia.	1	1			s1b/m1	iceA2	off	off	off	off	allele 2	-	babB3	0.19	1.5	32	64	0.064	0.5
29	53	F	Caucasian	Non-atrophic gastritis	Antrum, Corpus	6	Antral/Corpus gastric biopsy: moderate chronic active gastritis; histological evidence of highly abundant Helicobacter pylori (+++); fibrosis and signs of chemical irritation; evidence of foveolar and parietal cell hyperplasia; no intestinal metaplasia, atrophy or dysplasia.	3	2			s2/m2	iceA1	off	on	off	off	allele 2	-	babB3	128	1	0.125	48	0.016	0.064
30	55	F	Caucasian	Non-atrophic gastritis	Antrum, Corpus	4	Antral/Corpus gastric biopsy: moderate chronic active lymphfollicular gastritis; histological evidence of highly abundant Helicobacter pylori (++); evidence of foveolar hyperplasia; no dysplasia, metaplasia or athrophy.	2	2			s2/m2	iceA1	on	off	off	off	allele 2	-	-	0.38	0.38	32	0.047	0.023	0.032
31	55	M	Caucasian	Non-atrophic gastritis	Antrum, Corpus	4	Antral/Corpus gastric biopsy: marked chronic active lymphfollicular gastritis; histological evidence of highly abundant Helicobacter pylori (+++); presence of parietal cell hypertrophy; signs of chemical irritation; no intestinal metaplasia, atrophy or dysplasia.	3	3		+	s1a/m1	iceA1	on	on	on	on	allele 1	babA2	-	256	0.38	32	4	0.016	0.064
32	55	F	Caucasian	Non-atrophic gastritis	Antrum, Corpus	4	Antral/Corpus gastric biopsy: moderate chronic active gastritis; histological evidence of abundant Helicobacter pylori (++); no intestinal metaplasia, atrophy or dysplasia.	2	2	+		s2/m2	iceA2	off	on	off	off	allele 2	-	babB2	256	1.5	0.064	256	0.016	0.023
33	56	M	Caucasian	Non-atrophic gastritis	Antrum, Corpus	4	Antral/Corpus gastric biopsy: moderate chronic active gastritis; histological evidence of abundant Helicobacter pylori (++); presence of lympho-epethelial lesions; parietal cell hypertrophy; no intestinal metaplasia, atrophy or dysplasia.	2	2			s2/m2	iceA2	off	on	off	on	allele 2	-	babB2	256	0.5	24	256	0.016	0.064
34	61	F	Caucasian	Non-atrophic gastritis	Antrum, Corpus	4	Antral/Corpus gastric biopsy: moderate chronic active gastritis; histological evidence of Helicobacter pylori (+); no intestinal metaplasia, atrophy or dysplasia.	1	2	+		s2/m2	iceA1	off	off	on	off	allele 2	-	babB2	256	0.5	0.094	32	0.094	0.016
35	62	F	Caucasian	Non-atrophic gastritis	Antrum, Corpus	4	Antral/Corpus gastric biopsy: moderate chronic gastritis; histological evidence of Helicobacter pylori (+); no intestinal metaplasia, atrophy or dysplasia.	1	2	+	+	s1a/m1	iceA2	on	on	off	off	allele 1	babA3	babB2	256	0.5	32	256	0.023	0.047
36	63	F	Caucasian	Non-atrophic gastritis	Antrum, Corpus	4	Antral/Corpus gastric biopsy: moderate chronic active gastritis; histological evidence of highly abundant Helicobacter pylori (+++); no intestinal metaplasia, atrophy or dysplasia.	3	2	+		s2/m2	iceA1	off	on	on	on	allele 2	-	babB2	256	0.75	0.19	256	0.023	0.023
37	64	F	Caucasian	Non-atrophic gastritis	Antrum, Corpus	4	Antral/Corpus gastric biopsy: mild chronic active gastritis; histological evidence of Helicobacter pylori (+); no intestinal metaplasia, atrophy or dysplasia.	1	1			s2/m2	iceA1	off	on	on	on	allele 2	babA5	babB2	1	0.5	0.125	16	0.064	0.032
38	66	F	Caucasian	Non-atrophic gastritis	Antrum, Corpus	4	Antral/Corpus gastric biopsy: moderate chronic active lymphfollicular gastritis; histological evidence of abundant Helicobacter pylori (++); no intestinal metaplasia, atrophy or dysplasia.	2	2		+	s1a/m2	iceA2	on	off	off	on	allele 2	-	-	24	1.5	0.125	96	0.032	0.064
39	72	F	Caucasian	Non-atrophic gastritis	Antrum, Corpus	4	Antral/Corpus gastric biopsy: moderate chronic active lymphfollicular gastritis; evidence of abundant Helicobacter pylori (++); no intestinal metaplasia, atrophy or dysplasia.	2	2		+	s1a/m1	iceA2	off	off	on	on	allele 1	babA4	babB2	256	0.75	0.25	0.064	0.023	0.064
40	74	F	Caucasian	Non-atrophic gastritis	Antrum, Corpus	4	Antral/Corpus gastric biopsy: moderate chronic active gastritis; histological evidence of abundant Helicobacter pylori (++); no intestinal metaplasia, atrophy or dysplasia.	2	2			s1a/m2	iceA1	on	off	off	off	allele 2	babA5	babB3	256	0.38	0.19	24	0.094	0.032
41	81	F	Caucasian	Non-atrophic gastritis	Antrum, Corpus	4	Antral/Corpus gastric biopsy: moderate chronic active gastritis; histological evidence of abundant Helicobacter pylori (++); no intestinal metaplasia, atrophy or dysplasia.	2	2			s2/m2	iceA2	off	on	on	on	allele 2	-	-	256	32	4	16	0.047	0.032
